# Supplementary material for: MetaSpot: A General Approach for Recognizing the Reactive Atoms Undergoing Metabolic Reactions Based on the MetaQSAR Database
Source: Int J Mol Sci. 2023 Jul 4;24(13):11064. doi: 10.3390/ijms241311064 (PMC10341931; doi:10.3390/ijms241311064)
Supplement: Supplementary file 1 [file ijms-24-11064-s001.zip]

Archive with 2 entries (2 files):
- File Model.zip
- ijms-2454440-supplementary tables.pdf
